# Supplementary material for: First endemic freshwater Gammarus from Crete and its evolutionary history—an integrative taxonomy approach
Source: PeerJ. 2018 Mar 9;6:e4457. doi: 10.7717/peerj.4457 (PMC5846458; doi:10.7717/peerj.4457)
Supplement: Table S1 [file peerj-06-4457-s002.xls]

## Sheet: MatrixOutput
G.plaitisi sp.nov hap1
G.plaitisi sp.nov hap2	0
G.plaitisi sp.nov hap3	0.00190476	0.00190476
G.cf pulex N.Greece A	0.141634	0.141634	0.144116
G.cf pulex N.Greece B	0.134035	0.134035	0.136474	0.0836611
G.cf pulex Peloponnese A	0.163534	0.163534	0.16097	0.138925	0.133814
G.cf pulex Peloponnese B	0.196832	0.196832	0.196832	0.190963	0.198665	0.221209
G.cf pulex Peloponnese B	0.194445	0.194445	0.194445	0.188588	0.196268	0.21807	0.00765105
G.cf pulex Peloponnese B	0.197126	0.197126	0.197126	0.185964	0.198942	0.226497	0.0313241	0.0233505
G.cf pulex Peloponnese B	0.197126	0.197126	0.197126	0.185964	0.198942	0.226497	0.0313241	0.0233505	0
KT075247	0.222295	0.222295	0.222295	0.160263	0.182427	0.219263	0.208333	0.200542	0.187383	0.187383
EF570334	0.213868	0.213868	0.213868	0.157788	0.174754	0.216508	0.205638	0.197882	0.189987	0.189987	0.0057362
KT075255	0.216307	0.216307	0.216307	0.155497	0.180069	0.214056	0.211324	0.203483	0.187608	0.187608	0.00572797	0.00765105
KT075232	0.211438	0.211438	0.211438	0.172617	0.174954	0.22173	0.213488	0.205638	0.192374	0.192374	0.0453748	0.0433172	0.0453158
KT075233	0.211438	0.211438	0.211438	0.172617	0.174954	0.22173	0.213488	0.205638	0.192374	0.192374	0.0433172	0.041268	0.0432624	0.00190476
KT075234	0.211438	0.211438	0.211438	0.172617	0.174954	0.22173	0.213488	0.205638	0.192374	0.192374	0.0453748	0.0433172	0.0453158	0	0.00190476
JF965941	0.183863	0.183863	0.183863	0.168398	0.163561	0.175832	0.189987	0.182427	0.182427	0.182427	0.102571	0.100319	0.0981826	0.113852	0.113852	0.113852
JF965940	0.199822	0.199822	0.199822	0.165866	0.168625	0.181	0.197882	0.190219	0.190219	0.190219	0.0958448	0.0980769	0.0959454	0.106987	0.106987	0.106987	0.0174099
EU146924	0.186761	0.186761	0.186761	0.168625	0.171417	0.183353	0.198665	0.190963	0.183109	0.183109	0.116162	0.113852	0.113724	0.120669	0.120669	0.120669	0.0639265	0.0639265
KY464959	0.189407	0.189407	0.189407	0.171176	0.173987	0.185964	0.201346	0.193609	0.185714	0.185714	0.113852	0.111553	0.11143	0.118343	0.118343	0.118343	0.0618079	0.0618079	0.00190476
JF965938	0.186761	0.186761	0.186761	0.17374	0.176571	0.183353	0.198665	0.190963	0.183109	0.183109	0.111553	0.109265	0.109147	0.116028	0.116028	0.116028	0.0596981	0.0639265	0.00381681	0.00190476
KX283246	0.249487	0.249487	0.252411	0.232294	0.238983	0.265341	0.24493	0.248115	0.242384	0.242384	0.263948	0.272851	0.266565	0.258417	0.25551	0.258417	0.274804	0.265928	0.258743	0.258743	0.261676
KX283242	0.242697	0.242697	0.245563	0.234199	0.24369	0.267241	0.247484	0.250677	0.256491	0.256491	0.263624	0.2607	0.263309	0.2581	0.255202	0.2581	0.271507	0.256928	0.256155	0.256155	0.259079	0.0602173
KT075259	0.301206	0.301206	0.30434	0.251214	0.263004	0.291562	0.259533	0.251214	0.242763	0.242763	0.295369	0.292283	0.289581	0.279796	0.279796	0.279796	0.293439	0.293439	0.283841	0.283841	0.28081	0.271718	0.255828
KU056219	0.296003	0.296003	0.299061	0.275104	0.300822	0.331149	0.288456	0.285777	0.276602	0.276602	0.2951	0.289094	0.289366	0.279982	0.279982	0.279982	0.270319	0.261623	0.253309	0.253309	0.256149	0.291562	0.282154	0.281168
KP789697	0.345774	0.345774	0.345774	0.314743	0.331648	0.312626	0.284585	0.284972	0.278875	0.278875	0.2725	0.281536	0.281168	0.288049	0.291145	0.288049	0.279169	0.288178	0.277798	0.277798	0.274804	0.279253	0.288049	0.308349	0.306699

## Sheet: Caption
Table. Estimates of Evolutionary Divergence between Sequences
The number of base substitutions per site from between sequences are shown. Analyses were conducted using the Kimura 2-parameter model [1]. The analysis involved 26 nucleotide sequences. Codon positions included were 1st+2nd+3rd. All positions containing gaps and missing data were eliminated. There were a total of 526 positions in the final dataset. Evolutionary analyses were conducted in MEGA7 […
1. Kimura M. (1980). A simple method for estimating evolutionary rate of base substitutions through comparative studies of nucleotide sequences. Journal of Molecular Evolution 16:111-120.
2. Kumar S., Stecher G., and Tamura K. (2016). MEGA7: Molecular Evolutionary Genetics Analysis version 7.0 for bigger datasets.Molecular Biology and Evolution 33:1870-1874.
Disclaimer: Although utmost care has been taken to ensure the correctness of the caption, the caption text is provided "as is" without any warranty of any kind. Authors advise the user to carefully check the caption prior to its use for any purpose and report any errors or problems to the authors immediately (www.megasoftware.net). In no event shall the authors and their employers be liable for a…
